# Supplementary material for: Amputation and mortality rates of patients undergoing upper or lower limb surgical embolectomy and their predictors
Source: PLoS One. 2022 Dec 15;17(12):e0279095. doi: 10.1371/journal.pone.0279095 (PMC9754255; doi:10.1371/journal.pone.0279095)
Supplement: S1 Table — (XLS) [file pone.0279095.s001.xls]

## Sheet: Before_embolectomy
ID	Sex	Smoking	Hypertension	Hyperlipidemia	DM	Rutherford_classification	Anticoagulants	Steroids	Chemotherapy	Arrhythmia	AF	Coronary_artery_disease	Valvular_disease	Heart_failure	Amaurosis_fugax, TIA	Stroke	Peripheral_open_surgical_repair	Minor_amputation	Major_amputation	DVT-PE	Hypercoagulable_state	COPD	Malignancy	Embolus_localization
1	F	0	1	0	0	1	0	0	0	0	0	0	0	0	0	0	1	0	0	0	0	0	0	0
2	F	0	0	0	1	2	1	0	0	1	1	0	0	0	0	1	0	0	0	0	0	0	0	1
3	F	0	1	0	0	2	0	1	1	1	1	0	0	0	0	0	0	0	0	0	0	0	1	0
4	F	0	1	1	1	2	0	0	0	1	0	0	0	0	0	0	1	0	0	0	0	0	0	0
5	F	0	0	0	0	1	0	0	0	1	1	1	0	0	0	0	0	0	0	0	0	0	0	0
6	F	0	1	1	1	2	0	0	0	0	0	0	0	0	0	0	0	0	0	0	0	1	0	0
7	F	0	1	1	0	2	1	0	0	0	0	0	0	0	0	0	0	0	0	0	0	0	0	0
8	F	0	1	1	0	1	1	0	0	0	0	1	0	0	1	0	0	0	0	0	0	0	0	0
9	F	0	0	0	0	1	1	0	0	1	1	0	0	0	0	0	0	0	0	0	0	0	0	0
10	F	1	1	1	0	2	1	0	0	0	0	0	0	0	0	0	1	0	0	0	0	0	0	0
11	M	0	0	0	0	2	0	0	1	0	0	0	0	0	0	0	0	0	0	0	0	0	1	0
12	F	1	1	1	0	2	0	0	0	1	1	0	0	0	0	0	0	0	0	0	0	0	0	0
13	M	0	1	1	1	2	0	0	0	0	0	0	0	0	0	0	0	0	0	0	0	0	0	0
14	F	0	1	1	0	1	1	0	0	1	1	0	0	0	0	0	0	0	0	0	0	1	0	0
15	M	1	1	0	0	2	0	0	0	0	0	0	0	0	0	0	0	0	0	0	0	0	0	0
16	F	0	1	1	1	2	1	0	0	1	0	0	0	0	0	1	0	0	0	0	0	0	0	0
17	F	0	1	0	0	2	0	0	0	1	1	0	0	0	0	0	0	0	0	0	0	0	0	0
18	F	1	1	0	0	2	0	0	0	0	0	1	0	0	0	0	0	0	0	0	0	0	1	0
19	M	0	0	0	0	2	0	0	0	0	0	0	0	0	0	0	0	0	0	0	0	0	0	0
20	F	1	1	0	1	2	1	0	0	1	1	0	0	0	0	0	0	0	0	0	0	0	0	0
21	F	0	1	0	0	2	1	0	0	1	0	0	0	0	0	0	0	0	0	0	0	0	0	0
22	F	0	0	0	0	2	0	0	0	1	1	0	0	0	0	0	1	0	0	0	0	0	0	0
23	F	1	1	1	1	1	0	0	1	1	1	0	0	0	0	0	0	0	0	0	0	0	1	0
24	M	1	0	0	0	2	0	0	0	0	0	1	0	0	0	0	1	0	0	0	0	0	0	0
25	M	0	1	0	0	1	0	0	1	0	0	0	0	0	0	0	0	0	0	0	0	0	1	0
26	M	1	0	0	0	2	0	0	0	0	0	0	0	0	0	0	1	0	0	0	0	0	1	0
27	M	0	1	0	1	0	0	0	0	0	0	0	0	0	0	0	0	0	0	0	0	0	0	0
28	F	0	1	1	1	2	0	0	0	0	0	1	0	0	0	0	0	0	0	0	0	0	0	0
29	M	0	1	0	0	2	0	1	1	0	0	1	0	0	0	0	0	0	0	0	0	0	1	0
30	M	1	1	0	0	1	0	0	0	1	0	0	0	0	0	0	1	0	0	0	0	0	0	0
31	F	0	1	0	0	2	0	0	0	0	0	0	0	0	0	0	0	0	0	0	0	0	0	0
32	F	0	1	0	1	2	0	0	0	0	0	0	0	0	0	0	1	0	0	0	0	0	0	0
33	M	0	1	1	0	2	0	0	0	0	0	0	0	0	0	0	0	0	0	0	0	0	0	0
34	F	0	0	0	0	2	0	0	0	1	1	1	0	0	0	0	0	0	0	0	0	0	1	0
35	F	0	1	0	1	0	1	0	0	1	1	0	0	0	0	0	0	0	0	0	0	0	0	0
36	F	0	0	0	0	1	1	0	1	0	0	0	0	0	0	0	0	1	0	0	0	0	1	0
37	M	1	0	0	0	2	0	0	0	0	0	0	0	0	0	0	1	0	0	0	0	0	0	0
38	F	1	1	1	0	2	0	0	0	0	0	0	0	0	0	0	0	0	0	0	0	0	0	0
39	M	1	1	1	1	2	0	0	0	0	0	0	0	0	0	0	0	0	0	0	0	0	0	0
40	M	1	0	0	1	1	0	0	0	0	0	0	0	0	0	0	0	0	0	0	0	0	0	0
41	F	0	1	1	0	1	0	0	0	0	0	0	0	0	0	0	0	0	0	0	0	0	0	0
42	F	1	1	0	0	2	0	0	0	0	0	0	0	0	0	0	0	0	0	0	0	0	0	0
43	M	1	0	0	0	2	0	0	0	1	1	1	0	0	0	0	0	0	0	0	0	0	0	0
44	F	1	1	0	0	2	0	0	0	0	0	0	0	0	0	0	1	0	0	0	0	0	0	0
45	F	0	1	1	0	2	1	0	0	1	1	0	0	0	1	0	0	0	0	0	0	0	0	0
46	M	0	1	0	0	2	0	0	1	0	0	0	0	0	0	0	0	0	0	0	0	0	1	0
47	M	0	1	0	1	2	0	0	0	0	0	0	0	0	0	0	1	0	0	1	0	0	0	0
48	F	1	0	1	0	2	0	1	0	0	0	0	0	0	0	1	0	0	0	0	0	0	0	0
49	M	0	1	0	1	1	0	0	0	0	0	1	1	0	0	0	0	0	0	0	0	0	1	0
50	F	1	1	0	0	1	0	0	0	0	0	0	0	0	0	0	0	0	0	0	0	0	0	1
51	F	1	1	0	0	2	0	0	0	0	0	0	0	0	0	0	0	0	0	0	0	0	0	1
52	F	0	1	1	0	1	0	0	0	0	0	1	0	0	0	0	1	0	0	0	0	0	0	1
53	M	1	1	0	0	2	0	0	0	0	0	0	0	0	0	0	0	0	0	0	0	0	0	1
54	F	0	1	0	1	2	1	0	0	0	0	1	0	0	0	0	0	0	0	0	0	0	0	1
55	F	0	0	0	0	2	0	0	1	0	0	0	0	0	0	0	1	0	0	0	0	0	1	1
56	M	1	1	1	1	1	0	0	0	1	1	0	0	0	0	0	0	0	0	0	0	0	0	1
57	F	0	1	0	0	1	0	0	0	0	0	0	0	0	0	0	0	0	0	0	0	0	0	1
58	F	0	1	0	1	1	0	0	0	0	0	0	0	0	0	0	0	0	0	0	0	0	0	0
59	M	1	1	1	1	1	0	0	0	0	0	0	0	0	0	0	0	0	0	0	0	0	0	1
60	F	1	0	0	0	2	0	0	1	0	0	0	0	0	0	0	0	0	0	0	0	0	1	1
61	F	0	0	0	0	2	0	1	0	0	0	0	0	0	0	0	0	0	0	0	0	0	0	1
62	F	0	1	1	0	1	0	0	0	0	0	0	0	0	1	0	0	0	0	0	0	0	0	1
63	M	0	0	0	0	1	0	0	0	0	0	0	0	0	0	0	1	0	0	0	0	0	0	1
64	M	0	1	0	0	1	0	0	0	0	0	1	0	0	0	0	0	0	0	0	0	0	0	1
65	F	0	1	0	0	2	1	0	0	1	1	0	0	0	0	0	0	0	0	0	0	0	0	1
66	M	0	1	1	0	1	0	0	0	0	0	1	0	0	0	0	0	0	0	0	0	0	0	1
67	M	0	1	0	0	2	0	0	0	1	1	0	0	0	0	0	0	0	0	0	0	0	0	1
68	F	0	1	1	0	2	0	0	0	0	0	0	0	0	0	0	0	0	0	0	0	0	0	1
69	F	1	1	0	0	2	0	0	0	0	0	0	0	0	0	0	0	0	0	0	0	0	0	1
70	F	0	1	0	0	2	0	0	0	0	0	0	0	0	0	0	0	0	0	0	0	0	0	1
71	F	0	1	0	0	1	0	0	1	0	0	0	0	0	0	1	0	0	0	0	0	0	1	1
72	F	1	1	0	1	1	0	0	1	0	0	0	0	0	0	0	1	0	0	0	0	0	1	1
73	F	1	1	1	0	2	0	0	0	0	0	0	0	0	0	0	0	0	0	0	0	0	0	1
74	M	0	1	0	0	1	1	0	0	0	0	0	0	0	0	0	0	0	0	0	0	0	0	1
75	F	0	1	0	0	1	0	0	0	0	0	0	0	0	0	0	0	0	0	0	0	0	0	1
76	F	1	0	0	0	2	0	0	0	0	0	0	0	0	0	0	0	0	0	0	0	0	0	1
77	F	1	1	0	0	2	0	0	0	0	0	0	0	0	0	0	0	0	0	0	0	0	0	1
78	M	1	0	0	0	2	0	0	0	0	0	0	0	0	0	0	0	0	0	0	0	0	0	1
79	F	0	1	0	1	2	0	0	1	0	0	0	0	0	1	0	0	0	0	0	0	0	1	1
80	M	1	0	0	0	2	1	0	0	0	0	0	0	0	0	0	0	0	0	0	0	0	0	1
81	F	0	0	0	1	2	1	0	0	0	0	0	0	0	0	0	0	0	0	0	0	0	0	1
82	M	1	0	1	0	2	0	0	0	0	0	0	0	0	0	0	0	0	0	0	0	0	0	1
83	M	0	1	0	1	2	1	0	0	0	0	0	0	0	0	0	0	0	0	0	0	0	0	1
84	F	0	1	1	1	2	1	0	0	1	1	0	0	0	0	0	0	0	0	0	0	0	0	1
85	M	0	1	1	1	2	0	0	0	0	0	0	0	0	0	0	0	0	0	0	1	0	0	1
86	M	1	1	0	0	2	0	0	0	0	0	0	0	0	0	0	0	0	0	0	0	0	0	1
87	F	1	0	0	0	2	1	0	0	1	0	0	1	0	0	0	0	0	0	0	0	0	0	1
88	M	1	1	0	0	1	0	0	1	0	0	0	0	0	0	1	0	0	0	0	0	0	1	1
89	F	0	0	0	0	2	1	0	0	0	0	0	0	0	0	0	0	0	0	0	0	0	0	1
90	M	0	1	0	0	1	0	0	0	0	0	0	0	0	0	0	0	0	0	0	0	0	0	1
91	F	0	1	0	0	2	0	0	0	1	1	0	0	0	0	0	0	0	0	0	0	0	0	1
92	M	0	1	0	0	2	0	0	0	0	0	0	0	0	0	0	0	0	0	0	0	0	0	0
93	F	0	1	0	0	2	1	0	0	0	0	0	0	0	0	0	0	0	0	0	0	0	0	0
94	F	0	0	0	0	2	0	0	0	0	0	0	0	0	0	0	0	0	0	0	0	0	0	0
95	M	1	1	0	0	1	0	0	1	0	0	0	0	0	0	0	1	0	0	0	0	0	1	0
96	F	0	1	0	0	1	1	0	0	0	0	1	0	0	0	0	0	0	0	0	0	0	0	0
97	M	0	0	0	0	2	0	0	0	1	1	0	0	0	0	0	0	0	0	0	0	0	0	0
98	M	1	1	0	1	2	1	0	0	1	0	0	0	0	0	0	1	0	0	0	0	0	0	0
99	F	0	0	0	0	2	0	0	0	0	0	0	0	0	0	0	0	0	0	0	0	0	1	0
100	F	0	1	0	0	2	0	0	0	1	1	0	0	0	0	0	0	0	1	0	0	0	0	0
101	F	0	0	0	0	2	0	0	0	1	0	0	0	0	0	0	0	0	0	0	0	0	0	0
102	F	1	1	0	0	2	0	0	0	0	0	0	0	0	0	0	0	0	0	0	0	0	0	0
103	F	1	1	0	0	2	0	0	1	0	0	0	0	0	0	0	1	0	0	0	0	0	1	0
104	M	0	1	0	0	2	1	0	0	1	1	0	0	0	0	0	0	0	0	0	0	0	0	0
105	F	1	1	0	0	2	1	0	0	0	0	0	0	0	0	0	0	0	0	0	0	0	0	0
106	M	0	1	0	0	2	1	0	0	1	1	0	0	0	0	0	0	0	0	0	0	0	0	0
107	F	0	1	0	0	2	0	0	0	0	0	0	0	0	0	0	1	0	0	0	0	0	0	0
108	F	0	0	0	1	2	0	0	0	0	0	0	0	0	0	0	0	0	0	0	0	0	0	0
109	M	1	1	0	0	2	0	0	0	0	0	0	0	0	0	0	1	0	0	1	0	0	0	0
110	M	0	0	0	0	2	0	0	0	0	0	0	0	0	0	0	0	0	0	0	0	0	0	0
111	F	0	1	1	1	2	0	0	0	0	0	0	0	0	0	0	1	0	0	0	0	0	0	0
112	F	0	1	1	1	1	0	0	0	0	0	0	0	0	0	0	1	0	0	0	0	0	0	0
113	M	1	0	0	0	2	0	1	0	0	0	0	0	0	0	0	0	0	0	0	0	0	0	0
114	M	0	1	1	0	2	0	0	0	1	1	1	0	0	1	0	0	0	0	0	0	0	0	0
115	M	0	1	1	1	1	1	0	0	1	1	0	0	0	0	0	1	0	0	0	0	0	0	0
116	F	0	0	0	0	1	1	0	0	1	1	0	0	0	0	0	1	0	0	0	0	0	0	0
117	M	0	1	0	0	2	0	0	0	0	0	0	0	0	0	0	0	0	0	0	0	0	0	0
118	M	0	1	0	0	1	0	0	0	1	1	0	0	0	0	0	1	0	0	0	0	0	0	0
119	M	0	1	0	0	2	0	0	0	0	0	0	0	0	0	1	1	0	0	0	0	0	0	0
120	F	0	1	0	1	2	0	0	0	0	0	0	0	0	0	0	0	0	0	0	0	0	0	0
121	F	0	1	0	0	2	0	0	0	1	1	0	0	0	0	0	0	0	0	0	0	0	0	0
122	F	0	1	0	0	2	0	0	0	1	1	1	0	0	0	0	0	0	0	0	0	0	0	0
123	M	1	1	1	1	2	0	0	0	0	0	0	1	0	0	0	0	1	0	0	0	0	0	0
124	F	1	1	1	0	2	1	0	0	0	0	0	0	0	0	0	0	0	0	0	0	0	0	0
125	M	1	1	0	0	2	0	0	0	0	0	0	0	0	0	0	0	0	0	0	0	0	0	0
126	M	0	1	1	1	2	0	0	0	0	0	0	0	0	0	0	0	0	0	0	0	0	0	0
127	F	1	0	0	0	2	0	0	0	0	0	0	0	0	0	0	0	0	0	0	0	0	0	0
128	F	1	1	0	0	2	0	0	0	0	0	0	0	0	0	0	0	0	0	0	0	0	0	0
129	F	1	1	0	0	2	0	0	0	0	0	0	0	0	0	0	0	0	0	0	0	0	0	0
130	F	1	0	0	0	2	0	0	0	0	0	0	0	0	0	0	0	0	0	0	0	0	0	0
131	M	0	1	0	0	2	0	0	1	0	0	0	0	0	0	0	1	0	0	0	0	0	1	0
132	F	0	0	0	0	2	0	0	0	0	0	0	0	0	0	0	0	0	0	0	0	0	0	0
133	M	1	1	0	0	2	0	0	0	0	0	1	0	0	0	0	0	0	0	0	0	0	0	0
134	M	0	1	0	0	2	0	0	0	0	0	0	0	0	1	0	0	0	0	0	0	0	1	0
135	F	1	1	1	0	2	0	0	0	0	0	0	0	0	0	0	0	0	0	0	0	0	0	0
136	M	0	0	0	1	2	0	0	1	0	0	0	0	0	0	0	0	0	0	0	0	0	1	0
137	F	1	0	0	1	2	0	0	1	0	0	0	0	0	0	0	0	1	0	0	0	0	1	0
138	M	0	1	0	0	2	0	0	0	0	0	0	0	0	0	0	1	0	0	0	0	0	0	0
139	F	0	1	0	0	2	0	0	0	0	0	0	0	0	0	0	0	0	0	0	0	0	0	0
140	F	0	1	1	0	1	0	0	0	0	0	0	0	0	0	0	0	1	0	0	0	0	1	0
141	M	1	1	0	0	1	3	0	0	0	0	0	0	0	1	0	0	0	0	0	0	0	0	1
142	F	0	1	0	1	1	1	0	0	0	0	0	0	0	0	1	0	0	0	0	0	0	0	1
143	F	1	1	0	0	1	0	0	0	0	1	0	0	0	0	0	0	0	0	0	0	0	0	1
144	F	1	1	0	1	1	0	0	0	0	1	0	0	0	0	0	0	0	0	0	0	0	1	1
145	F	0	1	0	0	1	0	0	0	0	0	0	0	0	0	0	0	0	0	0	0	0	1	1
146	F	0	1	0	0	2	0	0	0	0	0	0	0	0	0	0	1	0	0	0	0	0	0	1
147	M	1	1	0	0	2	2	0	1	0	0	0	0	0	0	0	0	0	0	1	0	0	1	1
148	F	0	1	0	1	1	1	0	0	0	0	0	0	0	1	0	0	0	0	0	0	0	0	1
149	F	1	1	0	1	1	0	0	1	0	1	0	0	0	0	0	0	0	0	0	0	0	1	1
150	F	1	1	0	0	2	0	0	0	0	0	0	0	0	0	0	0	0	0	0	0	0	0	1
151	F	1	1	0	0	2	1	0	0	0	1	0	1	0	0	0	0	0	0	0	0	0	0	1
152	F	0	1	0	1	2	0	0	0	0	0	0	0	0	0	0	0	0	0	0	0	0	0	1
153	F	1	0	0	0	2	1	0	0	0	1	0	0	0	0	0	1	0	0	0	0	0	0	1
154	F	1	0	0	0	2	1	0	0	0	0	0	0	0	0	0	0	0	0	0	0	0	1	1
155	F	1	0	0	0	2	1	0	0	0	1	0	0	0	0	0	1	0	0	0	0	0	0	1
156	F	1	0	0	0	2	1	0	0	0	0	0	0	0	0	0	0	0	0	0	0	0	0	1
157	M	0	1	0	0	2	0	0	0	0	0	0	0	0	0	1	1	0	0	0	0	0	1	1
158	F	0	1	0	0	2	0	0	0	0	0	0	0	0	0	0	1	0	0	0	0	0	0	1
159	M	0	1	1	1	2	0	0	0	0	0	0	0	0	0	0	0	0	0	0	0	0	1	1
160	F	0	1	0	0	1	1	0	0	1	1	0	0	0	1	0	0	0	0	0	0	0	0	1
161	F	1	1	0	0	2	2	0	1	0	0	0	0	0	0	0	0	0	0	0	0	0	1	1
162	M	1	0	0	0	2	0	0	0	0	0	0	0	0	0	0	0	0	0	0	0	0	0	1
163	M	0	0	0	0	2	0	0	0	0	0	0	0	0	0	0	0	0	0	0	0	0	0	1
164	F	0	1	0	1	2	2	0	0	0	0	0	0	0	0	0	0	0	0	0	0	0	0	1
165	F	0	1	0	0	1	0	0	1	0	0	0	0	0	0	1	0	0	0	0	0	0	1	1
166	F	0	1	0	0	1	0	1	0	0	0	0	0	0	0	0	1	0	0	0	0	0	1	1
167	M	1	1	0	0	2	0	0	0	0	0	0	0	0	0	0	0	0	0	0	0	0	0	1
168	F	0	1	0	0	2	0	0	0	0	0	0	0	0	0	0	1	0	0	0	0	0	0	1
169	M	0	1	0	0	2	0	0	0	0	0	0	0	0	0	0	0	0	0	0	0	1	0	1
170	M	0	1	0	0	2	1	0	0	0	0	0	0	0	0	0	0	0	0	0	0	0	0	1
171	M	0	1	0	1	2	1	0	0	1	1	0	0	0	0	0	1	0	0	0	0	0	0	1
172	F	1	0	0	0	1	0	0	0	0	0	0	0	0	0	0	0	0	0	0	0	0	0	1
173	F	0	1	0	1	2	0	0	1	1	1	0	0	0	0	0	0	0	0	0	0	0	1	1
174	F	1	1	0	0	1	0	0	0	0	0	0	0	0	0	0	0	0	0	0	0	0	0	1
175	F	1	1	1	0	2	0	0	0	0	0	0	0	0	0	0	0	0	0	0	0	0	0	1
176	F	1	1	0	0	1	0	0	0	0	0	0	0	0	0	0	1	0	0	0	0	0	0	1
177	F	0	1	1	0	1	0	0	0	0	0	0	0	0	0	0	0	0	0	0	0	0	0	1
178	F	0	0	0	1	2	0	0	0	0	0	0	0	0	0	0	0	0	0	0	0	0	0	1
179	F	0	1	1	0	2	0	0	0	1	1	0	0	0	0	0	0	0	0	0	0	0	0	1
180	M	0	1	1	1	1	0	0	0	0	0	0	0	0	0	0	0	0	0	0	0	0	0	1
181	M	0	1	0	1	1	0	0	0	0	0	0	0	0	0	0	1	0	0	0	0	0	0	1
182	M	0	1	0	0	2	1	0	0	0	0	0	0	0	0	0	0	0	0	0	0	0	0	1
183	F	0	1	0	1	1	1	0	1	1	1	0	0	0	0	0	0	0	0	0	0	0	1	1
184	F	0	1	0	0	1	1	0	0	0	0	0	0	0	0	0	0	0	0	0	0	0	0	1
185	M	0	1	0	0	1	0	0	0	1	1	0	0	0	1	0	0	0	0	0	0	0	0	1
186	M	0	1	0	1	2	3	0	0	0	0	0	0	0	0	1	0	0	0	0	0	0	0	1
187	M	0	1	1	1	2	0	0	0	0	0	0	0	0	0	0	1	0	0	0	0	0	0	1
188	M	0	0	0	0	2	0	0	1	0	0	0	0	0	0	0	0	0	0	0	0	0	1	1
189	F	0	1	0	1	2	2	0	0	0	0	0	0	0	0	0	0	0	0	0	0	0	0	1
190	M	0	0	0	1	2	0	0	0	0	0	0	0	0	0	0	1	0	0	0	0	0	0	1
191	M	1	1	0	1	2	0	0	0	1	1	0	0	0	0	0	0	0	0	0	0	0	0	1
192	M	0	1	1	0	1	1	0	0	1	0	0	0	0	0	0	1	0	0	0	0	0	0	1
193	F	0	1	1	0	1	0	0	0	1	1	0	0	0	0	0	0	0	0	0	0	0	0	1
194	F	0	1	0	1	1	0	0	0	1	1	0	0	0	0	0	0	0	0	0	0	0	0	1
195	M	1	1	0	1	1	0	0	1	1	0	0	0	0	0	0	0	0	0	0	0	0	1	1
196	F	0	1	0	1	1	2	0	1	0	0	0	0	0	1	0	0	0	0	0	0	0	1	1
197	F	0	1	1	0	1	0	0	0	0	0	0	0	0	0	0	1	0	0	0	0	0	0	1
198	F	0	1	0	1	1	0	0	0	1	0	0	0	0	0	0	0	0	0	0	0	0	0	1
199	M	0	0	0	0	2	0	0	1	0	0	0	0	0	0	0	0	0	0	0	0	0	1	1
200	F	1	1	1	0	2	0	0	0	0	0	0	0	0	0	0	0	0	0	0	0	0	0	0
201	F	1	1	0	0	2	0	0	0	1	0	1	0	0	0	0	0	0	0	0	0	0	0	0
202	F	0	1	0	0	2	0	0	0	0	0	0	0	0	0	0	0	0	0	0	0	0	0	0
203	M	0	1	1	0	1	0	0	0	0	0	1	0	0	0	0	0	0	0	0	0	0	0	0
204	F	0	1	0	0	1	0	0	0	1	1	0	0	0	0	0	1	0	0	0	0	0	0	0
205	M	1	1	0	0	1	0	0	0	0	0	0	0	0	0	0	0	0	0	0	0	0	0	0
206	F	0	1	0	0	2	0	0	0	0	0	1	0	0	0	1	0	0	0	0	0	0	0	0
207	F	0	1	0	0	0	0	0	0	1	0	0	0	0	0	0	1	0	0	0	0	0	0	0
208	F	0	1	0	1	1	0	0	1	1	1	0	0	0	0	0	0	0	0	0	0	0	1	0
209	M	1	1	0	1	0	0	0	0	0	0	0	0	0	0	0	0	0	0	0	0	0	0	0
210	F	1	1	0	0	1	0	0	0	0	0	1	0	0	0	0	0	0	0	0	0	0	0	0
211	F	0	1	0	0	1	0	0	0	0	0	0	0	0	0	0	1	0	0	0	0	0	0	0
212	M	0	1	0	1	2	1	0	0	1	0	1	0	0	0	0	0	0	0	0	0	0	1	0
213	M	1	0	0	1	2	0	0	0	0	0	0	0	0	0	0	0	0	0	0	0	0	0	0
214	M	1	0	0	1	2	0	0	0	0	0	0	0	0	0	0	1	0	0	0	0	0	0	0
215	M	1	0	0	1	2	0	0	0	0	0	1	0	0	0	0	0	0	0	0	0	0	0	0
216	M	1	0	0	1	2	0	0	0	0	0	0	0	0	0	0	0	0	0	0	0	0	0	0
217	M	1	0	0	0	1	0	0	1	0	0	0	0	0	0	0	0	0	0	0	0	0	1	0
218	M	0	1	0	0	1	1	0	0	0	0	0	0	0	0	0	0	0	0	0	0	0	0	0
219	M	1	0	0	0	1	0	0	0	1	1	0	0	0	0	0	1	0	0	0	0	0	0	0
220	M	1	0	0	0	2	0	0	0	0	0	0	0	0	0	0	0	0	0	0	0	0	0	0
221	F	1	1	0	0	2	0	0	1	0	0	0	0	0	0	0	0	0	0	0	0	0	1	0
222	F	1	1	0	0	1	1	0	0	1	1	0	0	0	0	0	0	0	0	0	0	0	0	0
223	F	0	1	0	0	2	0	0	0	0	0	1	0	0	0	0	0	0	0	0	0	0	0	0
224	M	1	0	0	0	2	0	0	0	0	0	0	0	0	0	0	0	1	0	0	0	0	0	0
225	M	0	0	0	0	2	0	0	0	0	0	0	0	0	0	0	1	0	0	0	0	0	0	0
226	F	0	1	0	0	2	0	0	0	0	0	0	0	0	0	0	0	0	0	0	0	0	0	0
227	M	1	0	0	0	1	0	0	1	0	0	0	0	0	0	0	0	0	0	0	0	0	1	0
228	F	0	1	0	0	2	1	0	0	0	0	0	0	0	0	0	0	0	0	0	0	0	0	0
229	M	0	1	0	0	2	0	0	0	0	0	0	0	0	0	0	0	0	0	0	0	0	0	0
230	F	0	0	0	0	2	0	0	0	0	0	0	0	0	0	0	1	0	0	0	0	0	0	0
231	F	1	0	0	0	1	1	0	0	0	0	0	0	0	0	0	0	0	0	0	0	0	0	0
232	M	0	1	0	1	2	0	0	0	1	0	1	0	0	0	0	0	0	1	0	0	0	1	0
233	M	0	1	1	0	2	0	0	0	0	0	0	0	0	0	0	0	0	0	0	0	0	0	0
234	F	0	1	1	0	2	0	0	0	0	1	0	0	0	0	0	1	0	0	0	0	1	0	1
235	M	1	0	0	0	2	0	0	0	0	0	0	0	0	0	0	0	0	0	0	0	0	0	1
236	F	0	1	0	1	2	1	0	0	0	0	0	0	0	0	0	0	0	0	0	0	0	0	0
237	M	1	1	0	0	2	0	0	0	1	1	0	0	0	0	0	0	0	0	0	0	0	0	0
238	F	1	1	0	1	1	0	0	0	0	0	0	0	0	0	0	0	0	0	0	0	0	0	0
239	M	0	1	0	0	1	1	0	0	0	0	0	0	0	0	0	0	0	0	0	0	0	0	0
240	M	0	1	0	0	2	0	0	1	0	0	0	0	1	0	0	1	0	0	0	0	0	1	0
241	M	0	1	0	1	2	1	0	0	1	0	1	0	0	0	0	0	0	0	0	0	0	0	0
242	M	1	0	0	0	2	0	0	0	0	0	0	0	0	0	0	0	0	0	0	0	0	0	0
243	F	0	1	0	0	2	0	0	0	0	0	0	0	0	0	1	0	0	0	0	0	0	0	0
244	M	1	0	0	0	1	0	0	0	0	0	0	0	0	0	0	0	0	0	0	0	0	1	0
245	M	0	1	0	0	1	0	0	0	0	0	0	0	0	0	0	0	0	0	0	1	0	0	0
246	M	0	0	0	1	2	0	0	0	0	0	0	0	0	0	0	0	0	0	0	0	0	0	0
247	F	1	0	0	0	2	0	0	1	1	1	0	0	0	0	0	0	0	0	0	0	0	1	0
248	F	0	1	0	0	2	0	0	0	0	0	0	0	0	0	0	0	0	0	0	0	0	1	0
249	M	0	1	1	0	1	1	0	0	0	0	0	0	0	0	0	0	0	0	0	0	0	0	0
250	M	1	1	0	1	2	0	0	1	0	0	0	0	0	0	0	0	0	0	0	0	0	1	0
251	M	0	1	1	0	2	0	0	0	0	0	0	0	0	0	0	0	0	0	0	0	0	0	0
252	M	1	1	0	0	2	0	0	0	0	0	1	0	0	1	0	0	0	0	0	0	0	0	0
253	F	0	1	0	0	2	0	0	0	1	1	0	0	0	0	0	0	0	0	0	0	0	0	0
254	F	1	1	1	1	1	0	0	0	0	0	1	0	0	0	0	0	0	0	0	0	0	0	0
255	M	1	1	0	0	2	0	0	0	1	1	0	0	0	0	0	0	0	0	0	0	0	0	0
256	M	1	0	0	0	2	0	0	0	0	0	0	0	0	0	1	0	0	0	0	0	0	0	0
257	F	0	0	1	1	2	0	0	0	0	0	0	0	0	0	0	0	0	0	0	0	0	0	0
258	F	0	0	0	0	2	0	0	0	1	1	0	1	0	0	0	0	0	0	0	0	0	0	0
259	M	1	1	1	1	2	0	0	0	0	0	0	0	0	0	0	1	0	0	0	0	0	0	0
260	F	0	1	0	1	1	1	0	0	1	0	1	0	0	0	0	0	0	0	0	0	0	0	0
261	M	0	1	1	1	2	0	0	0	0	0	0	0	0	0	0	0	0	0	0	0	0	0	0
262	F	1	1	0	1	2	0	0	0	0	0	0	0	0	0	0	0	0	0	0	0	1	0	0
263	M	1	1	1	0	2	0	0	1	1	1	0	0	0	0	0	0	0	0	0	0	0	1	0
264	M	1	1	0	1	2	0	0	0	0	0	0	0	0	0	0	0	0	0	0	0	0	1	0
265	M	0	0	0	0	2	0	0	1	0	0	0	0	0	0	0	0	0	0	0	0	0	1	0
266	F	1	1	1	0	2	1	0	0	0	0	1	0	0	0	0	0	0	0	0	0	0	0	0
267	M	0	0	0	0	2	0	0	0	0	0	0	0	0	0	0	0	0	0	0	0	0	0	0
268	F	1	1	0	0	2	0	0	1	0	0	1	0	0	0	0	0	0	0	0	0	0	1	0
269	M	1	1	0	0	2	0	0	1	0	0	0	0	0	0	0	0	0	0	0	0	0	1	0
270	F	0	0	0	1	2	0	0	0	1	0	1	0	0	0	0	0	0	0	0	0	0	0	0
271	M	1	1	1	0	2	0	0	0	0	0	0	0	0	0	0	0	0	0	0	0	0	0	0
272	M	0	1	0	0	2	1	0	0	1	1	0	0	0	0	0	0	0	0	0	0	0	0	0
273	F	0	1	1	0	2	0	0	1	0	0	0	0	0	1	0	1	0	0	0	0	0	1	0
274	F	1	1	1	1	2	1	0	0	1	0	0	0	0	0	0	0	0	0	0	0	0	0	0
275	F	0	1	0	0	2	1	0	1	0	0	0	0	0	0	0	0	0	0	0	0	0	1	0
276	F	0	0	1	0	1	0	0	0	0	0	0	0	0	0	0	0	0	0	0	0	0	0	0
277	M	1	1	1	0	2	1	0	0	0	0	0	0	0	0	0	0	0	0	0	0	0	0	0
278	F	0	1	0	1	2	0	0	0	0	0	0	0	0	0	1	1	0	1	0	0	0	0	0
279	F	0	1	1	1	2	0	0	0	0	0	1	0	0	0	0	0	0	0	0	0	1	0	0
280	F	1	0	0	1	2	0	0	0	0	0	0	0	0	0	0	0	0	0	0	0	0	0	0
281	F	1	1	0	0	2	0	0	0	1	0	0	0	0	0	0	0	0	0	0	0	0	0	0
282	M	0	0	0	1	2	0	0	0	0	0	0	0	0	0	0	0	0	0	0	0	0	0	0
283	F	0	1	0	0	2	0	0	0	0	0	1	0	0	0	0	0	0	0	0	0	0	0	0
284	F	0	1	0	0	2	0	0	0	1	1	0	0	0	1	0	0	0	0	0	0	0	0	0
285	F	1	0	1	0	1	0	0	0	1	1	0	0	0	0	0	0	0	0	0	0	0	0	0
286	M	0	1	0	0	1	0	0	0	0	0	1	0	0	0	0	0	0	0	0	0	0	0	0
287	M	1	1	0	0	2	1	0	0	0	0	0	0	0	0	0	0	0	0	0	0	0	0	0
288	F	1	1	1	0	1	0	0	0	0	0	1	0	0	1	0	0	0	0	0	0	0	0	0
289	F	0	1	0	0	2	1	0	0	1	1	0	0	0	0	0	0	0	0	0	0	0	0	0
290	M	1	1	0	0	2	0	0	1	0	0	1	0	0	0	0	0	0	0	0	0	0	1	0
291	F	1	1	0	0	2	1	0	0	0	0	1	0	0	0	0	0	0	0	0	0	0	0	0
292	F	0	1	0	1	2	1	0	0	0	0	0	0	0	1	0	0	0	0	0	0	0	0	0
293	F	0	1	0	0	2	1	0	0	1	1	1	0	0	0	0	0	0	0	0	0	0	0	0
294	F	1	1	0	0	2	0	0	0	0	0	0	0	0	0	0	0	0	0	0	0	0	0	0
295	F	0	1	0	0	2	1	0	0	1	0	0	0	0	0	0	0	0	0	0	0	0	0	0
296	F	0	0	0	0	2	1	0	0	1	1	1	0	0	0	0	0	0	0	0	0	0	0	0
297	F	0	1	1	0	2	0	0	0	0	0	1	1	0	0	0	0	0	0	0	0	0	0	0
298	F	0	1	0	0	2	1	0	0	1	1	1	0	0	0	0	0	0	0	0	0	0	0	0
299	F	1	1	1	0	2	1	0	0	1	1	0	0	0	1	0	0	0	0	0	0	0	0	0
300	M	0	1	0	1	2	0	0	0	0	0	1	0	0	0	0	1	0	0	0	0	0	0	0
301	F	0	1	0	0	2	1	0	0	0	0	1	1	0	0	0	0	0	0	0	0	0	0	0
302	F	1	0	1	0	2	0	0	0	1	0	0	0	0	0	0	1	0	0	0	0	0	0	0
303	F	1	0	0	0	2	1	0	0	1	1	0	0	0	0	0	0	0	0	0	0	0	0	0
304	F	0	1	1	0	2	0	0	0	0	0	0	0	0	0	0	0	0	0	0	0	1	1	0
305	M	1	0	0	0	1	0	0	0	0	0	0	0	0	0	0	0	0	0	0	0	0	0	0
306	M	1	1	1	0	1	0	0	0	0	0	0	0	0	0	0	0	0	0	0	0	0	0	0
307	M	1	1	0	0	2	0	0	0	0	0	0	0	1	0	0	0	0	0	0	0	0	0	0
308	F	0	1	1	1	2	0	0	1	0	0	0	0	0	1	0	0	0	0	0	0	0	1	0
309	M	1	0	0	0	2	1	0	0	0	0	0	0	0	0	0	1	0	0	0	0	0	0	0
310	F	1	0	1	0	2	0	0	0	0	0	0	0	0	1	0	0	0	0	0	0	0	0	0
311	M	0	1	0	0	2	0	0	0	0	0	0	0	0	0	0	1	0	0	0	0	0	0	0
312	M	1	1	1	0	2	1	0	1	0	0	0	0	0	0	0	0	0	0	0	0	0	1	0
313	F	0	1	0	0	2	0	0	0	0	0	0	0	0	0	0	0	0	0	0	0	0	0	1
314	M	0	1	1	0	2	0	0	0	0	0	0	0	0	0	0	0	0	0	0	0	0	0	1
315	F	0	1	0	0	2	0	0	0	1	0	1	0	0	0	0	0	0	0	0	0	0	0	1
316	F	0	1	0	1	2	0	0	1	0	0	0	0	1	0	0	0	0	0	0	0	0	1	1
317	M	1	0	1	0	1	0	0	0	1	0	0	1	0	0	0	1	0	0	0	0	0	0	1
318	F	0	1	1	0	1	0	0	0	0	0	1	0	0	0	0	0	0	0	0	0	0	0	1
319	F	0	1	0	0	1	1	0	1	1	0	0	0	0	0	0	0	0	0	0	0	0	1	1
320	M	1	1	0	1	2	1	0	0	1	0	0	0	0	0	0	0	0	0	0	0	0	0	1
321	F	0	1	0	0	2	0	0	0	0	0	1	0	0	0	0	0	0	0	0	0	0	0	1
322	M	1	1	1	1	2	1	0	0	0	0	1	0	0	0	0	0	0	0	0	0	0	0	1
323	F	0	1	0	0	2	0	0	0	1	0	0	0	0	0	0	0	0	0	0	0	0	0	1
324	F	0	0	0	0	1	1	0	0	1	0	1	0	0	0	0	0	0	0	0	0	0	0	1
325	F	0	1	0	0	2	0	0	0	1	1	1	0	0	0	0	0	0	0	0	0	0	0	1
326	F	0	0	1	0	2	0	0	0	0	0	0	0	0	0	0	0	0	0	0	0	0	0	1
327	F	1	1	0	0	2	0	0	0	0	0	1	0	0	0	0	0	0	0	0	0	0	0	1
328	F	1	1	1	0	1	0	0	0	0	0	0	0	0	0	0	0	0	0	0	0	0	0	0
329	F	0	1	0	0	2	0	0	0	0	0	0	0	0	0	0	0	0	0	0	0	0	1	0
330	M	1	0	0	0	2	0	0	0	0	0	0	0	0	0	0	0	0	0	0	0	0	0	0
331	F	1	0	1	0	2	0	0	0	1	0	0	0	0	0	0	1	0	0	0	0	0	0	0
332	F	0	1	0	0	2	3	0	0	0	0	1	0	0	0	0	1	0	0	0	0	0	0	1
333	M	0	0	1	0	2	0	0	1	0	0	0	0	0	0	0	0	0	0	0	0	0	1	1
334	M	1	0	0	0	2	0	0	0	0	0	0	0	0	0	0	0	0	0	0	0	0	0	1
335	M	1	1	0	0	1	2	0	0	0	0	1	0	0	0	0	0	0	0	0	0	0	0	1
336	F	0	1	1	0	2	0	0	0	0	0	0	0	0	0	0	0	0	0	0	0	0	0	1
337	F	0	0	0	0	2	0	0	1	0	0	0	0	0	0	0	0	0	0	0	0	0	1	1
338	F	1	1	1	1	2	0	0	0	0	0	1	0	0	0	0	0	0	0	0	0	0	0	1
339	F	0	1	1	1	2	0	0	1	0	0	0	0	0	0	0	0	0	0	0	0	0	1	1
340	F	1	1	0	1	2	1	0	1	0	0	1	0	0	0	0	0	0	0	0	0	0	1	1
341	F	0	0	0	0	2	0	0	0	0	0	1	0	0	0	0	0	0	0	0	0	0	0	1
342	F	1	1	1	0	2	0	0	0	1	1	0	0	0	0	0	0	0	0	0	0	0	0	1
343	F	0	0	0	0	2	0	0	1	0	0	1	0	0	0	0	0	0	0	0	0	0	1	1
344	F	1	1	0	0	2	0	0	1	1	1	1	0	0	0	0	0	0	0	0	0	0	1	1
345	F	1	0	0	0	2	0	0	0	1	0	0	0	0	0	0	1	0	0	0	0	0	0	1
346	F	0	1	0	0	2	1	0	0	1	0	1	0	0	0	0	0	0	0	0	0	0	0	1
347	F	1	0	1	0	2	0	1	0	0	0	0	0	0	0	0	0	0	0	0	0	0	0	1

## Sheet: After_embolectomy
ID	Onset_of_symptoms-embolectomy	Fasciotomy	Hospital_stay (days)	Distal_embolization	Compartment_syndrome	Reperfusion_injury	Incision_site_complications	Minor_amputation	Major_amputation	In-hospital_death	30-day_death	Death
1	1	0	7.3	0	0	0	0	0	0	0	0	0
2	0	0	6.4	0	0	0	0	0	0	0	0	0
3	0	0	3.6	0	0	0	0	0	0	0	0	0
4	0	0	3.6	0	0	1	0	0	0	0	0	0
5	0	0	5.5	0	0	0	0	0	0	0	0	0
6	0	0	4.7	0	0	0	0	0	0	0	0	0
7	0	0	4.9	0	0	0	0	0	0	0	0	0
8	0	0	9.6	0	0	0	0	0	0	0	0	0
9	0	0	9.7	0	0	0	0	0	0	0	0	0
10	0	0	6.8	0	0	0	0	0	0	0	0	0
11	0	0	7.3	0	0	0	0	0	0	0	0	0
12	0	0	3.7	0	0	1	0	0	0	0	0	0
13	0	1	18.7	0	1	0	0	0	0	0	0	0
14	0	0	6.8	0	0	1	0	0	0	0	0	0
15	0	0	6	0	0	0	0	0	0	0	0	0
16	2	0	4.4	0	0	0	0	0	0	0	0	0
17	0	0	4.2	0	0	0	0	0	0	0	0	0
18	0	0	2.3	0	0	0	0	0	0	0	0	0
19	1	0	1	0	0	0	0	0	1	0	0	0
20	0	0	8.3	0	0	1	0	0	0	0	0	0
21	0	1	2.5	0	1	1	0	0	1	0	0	0
22	0	0	3.3	0	0	0	0	0	0	0	0	0
23	2	0	1	0	0	0	0	0	1	0	0	0
24	1	0	1.6	0	0	0	0	0	0	0	1	1
25	0	0	0.4	0	0	0	0	0	0	0	0	0
26	1	0	1	0	0	0	0	0	1	0	0	0
27	2	0	33.7	0	0	0	0	0	1	0	0	0
28	0	0	9.7	0	0	0	0	0	0	0	0	0
29	1	0	5.4	0	0	0	0	0	0	0	0	0
30	1	0	20	0	0	0	0	0	1	0	0	0
31	1	0	4.8	0	0	0	0	0	1	0	0	0
32	1	0	17.4	0	0	0	0	0	0	0	0	0
33	1	0	5.5	0	0	0	0	0	0	0	0	0
34	0	0	6.5	0	0	0	1	0	0	1	0	1
35	0	0	3.3	0	0	0	0	0	0	0	0	0
36	0	0	0.5	0	0	0	0	0	1	0	0	0
37	1	0	12.5	0	0	0	0	1	0	0	0	0
38	1	0	4.8	0	0	0	0	0	0	0	0	0
39	0	1	9.5	0	1	0	0	0	0	0	0	0
40	1	0	7	0	0	0	0	0	0	0	0	0
41	0	0	3.5	0	0	0	0	0	0	0	0	0
42	2	0	12.8	0	0	0	0	0	0	0	0	0
43	2	0	5.8	0	0	0	0	0	1	0	0	0
44	2	0	4.8	0	0	0	0	0	0	0	0	0
45	1	0	5.8	0	0	1	0	0	0	0	0	0
46	2	0	4.5	0	0	1	0	0	0	0	0	0
47	1	1	4.5	0	1	0	0	0	1	0	0	0
48	2	0	6	0	0	0	0	0	0	1	0	1
49	1	0	18.9	0	0	0	0	0	0	0	0	0
50	2	0	3.7	0	0	0	0	0	1	0	0	0
51	0	0	2	0	0	0	0	0	0	0	0	0
52	1	0	2.8	0	0	0	0	0	0	0	0	0
53	0	0	9	0	0	0	0	0	0	0	0	0
54	0	0	7.8	0	0	0	0	0	0	0	0	0
55	2	0	2	0	0	0	0	0	0	0	0	0
56	0	0	3	1	0	1	0	0	0	0	0	0
57	0	0	17	0	0	0	0	0	0	0	0	0
58	0	0	6.8	0	0	0	0	0	0	0	0	0
59	0	0	1.9	0	0	0	1	0	0	0	0	0
60	2	0	2.1	0	0	0	0	0	0	0	0	0
61	2	0	1	0	0	0	0	0	0	0	0	0
62	0	0	3	0	0	0	0	0	0	0	0	0
63	0	0	1	0	0	0	0	0	0	0	0	0
64	0	0	4.5	0	0	0	0	0	0	1	0	1
65	0	0	4.3	0	0	0	0	0	0	0	0	0
66	0	0	1.1	0	0	0	0	0	0	0	0	0
67	0	0	2.9	0	0	0	0	0	0	0	0	0
68	0	0	3.7	0	0	0	1	0	0	0	0	0
69	1	0	4.7	1	0	0	0	0	0	0	0	0
70	1	0	2	0	0	0	0	0	0	0	0	0
71	1	0	1	0	0	0	0	0	0	0	0	0
72	0	0	1.4	0	0	0	0	0	0	1	0	1
73	2	0	2.9	0	0	0	0	0	0	0	0	0
74	0	0	5.3	0	0	0	1	0	0	0	0	0
75	0	0	4.7	0	0	0	0	0	0	0	0	0
76	0	0	9.7	0	0	0	0	0	0	0	0	0
77	0	0	4	0	0	0	0	0	0	0	0	0
78	0	0	3.7	0	0	1	0	0	0	0	0	0
79	0	0	9.4	0	0	0	1	0	0	0	0	0
80	0	0	2.7	0	0	0	0	0	0	0	0	0
81	0	0	2.6	0	0	0	0	0	0	0	0	0
82	0	0	3.3	0	0	0	0	0	0	0	0	0
83	0	0	18.2	0	0	0	0	0	0	0	0	0
84	2	0	3	0	0	0	0	0	0	0	0	0
85	0	0	3	0	0	0	0	0	0	0	0	0
86	0	0	5.4	0	0	0	0	0	0	0	0	0
87	1	0	2.3	0	0	0	0	0	0	0	0	0
88	0	0	11	0	0	0	0	0	0	0	0	0
89	0	0	1.6	0	0	0	0	0	0	0	0	0
90	2	0	6	0	0	0	0	0	0	0	0	0
91	0	0	2.5	0	0	0	0	0	0	0	0	0
92	0	0	9.6	0	0	1	0	0	0	0	0	0
93	0	0	11.2	0	0	0	0	0	0	0	0	0
94	1	0	4.3	0	0	1	0	0	1	0	0	0
95	0	0	9.8	0	0	0	0	0	0	0	0	0
96	1	0	2	1	0	0	0	0	0	1	0	1
97	1	1	12.5	0	1	0	0	0	0	0	0	0
98	0	0	4.7	1	1	0	0	0	1	0	0	0
99	2	0	7.5	0	0	1	0	0	0	0	0	0
100	0	0	1.5	0	0	1	0	0	0	0	1	1
101	0	0	2.1	0	0	0	0	0	0	0	1	1
102	0	0	5.4	0	0	0	0	0	0	0	0	0
103	2	0	11.4	1	0	0	0	0	0	0	0	0
104	0	0	12.4	0	0	0	0	0	0	0	0	0
105	0	0	7.5	0	0	0	0	0	0	0	0	0
106	1	0	6.8	0	0	0	1	0	0	0	0	0
107	0	0	2.7	1	0	0	0	0	1	0	0	0
108	0	0	3.5	0	0	0	0	0	0	0	0	0
109	0	1	17.8	0	1	0	1	0	0	0	0	0
110	1	0	8.9	0	0	0	0	0	0	0	0	0
111	1	0	9	0	0	0	0	0	0	0	0	0
112	0	0	7.7	0	0	0	0	0	0	0	0	0
113	1	0	4.8	0	0	0	0	0	0	0	0	0
114	0	0	6.7	0	0	0	1	0	0	0	0	0
115	0	0	4.8	0	0	0	0	0	0	0	0	0
116	2	0	0.6	0	0	0	0	0	0	0	1	1
117	1	0	6.6	0	0	0	0	0	0	0	0	0
118	0	0	1.8	0	0	0	0	0	0	0	0	0
119	0	0	8	0	0	0	0	0	0	0	0	0
120	2	0	8	0	0	0	0	0	0	0	0	0
121	2	0	6.6	0	0	0	1	0	0	0	0	0
122	0	0	6.5	0	0	0	0	0	0	0	0	0
123	0	0	5.4	0	0	0	0	0	0	0	0	0
124	2	0	7	0	0	0	0	0	0	0	0	0
125	1	0	6.6	0	0	0	0	0	0	0	0	0
126	0	0	6.2	0	0	0	0	0	1	0	0	0
127	0	0	4	0	0	0	0	0	0	0	0	0
128	0	0	6.8	0	0	0	0	0	0	0	0	0
129	0	0	2.8	0	0	0	0	0	0	0	0	0
130	0	0	5.6	0	0	0	0	0	0	0	0	0
131	0	0	5.9	0	0	0	0	0	0	0	0	0
132	0	0	4.7	0	0	0	0	0	0	0	0	0
133	0	0	3.7	0	0	0	0	0	0	0	0	0
134	0	0	3.5	0	0	0	0	0	0	0	0	0
135	0	0	3.8	0	1	0	0	0	0	0	0	0
136	0	0	5.8	0	0	0	0	0	0	0	0	0
137	1	0	6.8	0	1	0	0	0	0	0	1	1
138	0	0	3.7	0	0	0	0	0	0	0	0	0
139	0	0	7.7	0	0	0	0	0	0	0	0	0
140	0	0	6.6	0	0	0	0	0	0	0	0	0
141	0	0	1.7	0	0	0	0	0	0	0	0	0
142	0	0	3.6	0	0	0	0	0	0	0	0	0
143	0	0	5.8	0	0	0	0	0	0	0	0	0
144	0	0	3.5	0	0	0	0	0	0	0	0	0
145	0	0	3.3	0	0	0	0	0	0	0	0	0
146	0	0	2.4	0	0	0	0	0	0	0	0	0
147	0	0	1.3	0	0	0	0	0	0	0	1	1
148	1	0	2.7	0	0	0	0	0	0	0	0	0
149	0	0	1.7	0	0	0	0	0	0	0	0	0
150	0	0	2.8	0	0	0	0	0	0	0	0	0
151	1	0	2.9	0	0	0	0	0	0	0	0	0
152	1	0	1.7	0	0	0	0	0	0	0	0	0
153	0	0	4.8	0	0	0	0	0	0	0	0	0
154	0	0	3	0	0	0	0	0	0	0	0	0
155	0	0	1	0	0	0	0	0	0	0	0	0
156	0	0	6	0	0	0	0	0	0	0	0	0
157	0	0	3.3	0	0	0	1	0	0	0	0	0
158	1	0	3.3	0	0	0	0	0	0	0	0	0
159	1	0	0.7	0	0	0	0	0	1	0	0	0
160	0	0	3.8	0	0	0	0	0	0	0	0	0
161	0	0	1.1	0	0	0	0	0	0	0	0	0
162	0	0	1	0	0	0	0	0	0	0	0	0
163	2	0	3	0	0	0	0	0	0	0	0	0
164	0	0	1	0	0	0	0	0	0	0	0	0
165	0	0	2.6	0	0	0	0	0	0	0	0	0
166	0	0	3.9	0	0	0	0	0	0	0	0	0
167	0	0	6	0	0	0	0	0	0	0	0	0
168	0	0	1.8	0	0	0	0	0	0	0	0	0
169	0	0	2.6	0	0	0	0	0	0	0	0	0
170	0	0	1	0	0	0	0	0	0	0	0	0
171	0	0	1.2	0	0	0	0	0	0	0	0	0
172	0	0	4.7	0	0	0	0	0	0	0	0	0
173	0	0	1.3	0	0	0	0	0	0	0	0	0
174	0	0	3.8	0	0	0	0	0	0	0	0	0
175	0	0	6	0	0	0	1	0	0	0	0	0
176	1	0	2.8	0	0	0	0	0	0	0	0	0
177	0	0	6.9	0	0	0	0	0	0	0	0	0
178	1	0	1	0	0	0	0	0	0	0	0	0
179	0	0	3.7	0	0	0	0	0	0	0	0	0
180	0	0	1.4	0	0	0	0	0	0	0	0	0
181	0	0	5.2	0	0	0	1	0	0	0	0	0
182	0	0	1.7	0	0	0	0	0	0	0	0	0
183	0	0	1.8	0	0	0	0	0	0	0	0	0
184	0	0	2.5	0	0	0	0	0	0	0	0	0
185	0	0	2	0	0	0	0	0	0	0	0	0
186	0	0	2	0	0	0	0	0	0	0	0	0
187	1	0	0.6	0	0	0	0	0	0	0	0	0
188	0	0	0.6	0	0	0	0	0	0	0	1	1
189	0	0	1.6	0	0	0	0	0	0	0	0	0
190	0	0	1.6	0	0	0	0	0	0	0	0	0
191	1	0	6.5	0	0	0	0	0	0	0	0	0
192	0	0	4.9	0	0	0	0	0	0	0	0	0
193	1	0	3.6	0	0	1	0	0	0	0	0	0
194	1	0	4	0	0	0	0	0	0	0	0	0
195	1	0	5.7	0	0	0	0	0	0	0	0	0
196	1	0	1.9	0	0	0	0	0	0	0	0	0
197	0	0	3.3	0	0	0	0	0	0	0	0	0
198	0	0	2.4	0	0	0	0	0	0	0	0	0
199	0	0	1	0	0	0	0	0	0	0	0	0
200	2	0	2.7	0	0	0	0	0	0	0	0	0
201	1	0	1	0	1	0	0	0	1	0	0	0
202	0	0	4.8	0	0	0	0	0	0	0	0	0
203	0	0	3.1	0	1	0	0	0	1	0	0	0
204	1	0	3.8	0	0	0	0	0	0	0	0	0
205	0	0	3.6	0	0	0	0	0	0	0	0	0
206	1	0	1.9	0	0	0	0	0	0	0	1	1
207	1	0	3.5	0	0	0	0	0	0	0	0	0
208	0	0	6.9	0	0	0	1	0	0	0	0	0
209	2	0	7.1	0	0	0	0	0	0	0	0	0
210	0	0	6.8	0	0	0	0	0	0	0	0	0
211	0	0	1.6	0	0	0	0	0	0	0	0	0
212	0	0	2.8	0	0	0	0	0	0	0	0	0
213	0	0	6	1	0	0	0	0	0	0	0	0
214	0	0	6.7	0	0	1	0	0	0	0	0	0
215	0	0	6	0	0	1	0	0	0	0	0	0
216	0	0	7	0	0	0	0	0	0	0	0	0
217	0	0	3.5	0	0	0	0	0	0	0	0	0
218	0	0	1.7	0	0	0	0	0	0	0	0	0
219	1	0	6.5	0	0	0	0	0	0	0	0	0
220	1	0	3.8	0	0	0	0	0	1	0	0	0
221	0	0	6.8	1	0	1	0	0	0	0	0	0
222	1	0	6.6	0	0	0	0	0	0	0	0	0
223	0	0	7.7	0	0	0	0	0	0	0	0	0
224	2	0	3	0	0	0	0	0	1	0	0	0
225	0	0	6.5	0	0	0	0	0	0	0	0	0
226	1	0	3.8	0	0	0	0	0	0	0	0	0
227	2	0	2	0	0	0	0	0	0	0	0	0
228	1	0	6.8	0	0	0	1	0	0	0	0	0
229	1	0	8.9	0	0	0	0	0	0	0	0	0
230	1	0	1	0	0	0	0	0	0	0	0	0
231	1	0	5.7	0	0	0	0	0	0	0	0	0
232	0	0	2.8	0	0	0	1	0	0	1	0	1
233	2	0	7.1	0	0	0	0	0	0	0	0	0
234	0	0	1.3	0	0	0	0	0	0	0	0	0
235	1	0	3.8	0	0	1	0	0	0	0	0	0
236	0	0	0.8	0	1	0	0	0	1	0	0	0
237	1	0	2.6	0	0	0	0	0	1	0	0	0
238	0	0	5	0	0	0	0	0	1	0	0	0
239	0	0	13.6	0	0	0	1	0	0	0	0	0
240	0	0	7	0	0	0	0	0	0	1	0	1
241	1	1	13.8	0	1	0	0	0	0	0	0	0
242	0	0	3.5	0	0	0	0	0	0	0	0	0
243	0	0	0.7	0	0	0	0	0	1	0	0	0
244	1	0	2	0	0	0	0	0	0	0	0	0
245	0	0	8	0	0	0	0	0	0	0	0	0
246	0	0	5.5	0	0	0	0	0	0	0	0	0
247	1	0	3.7	0	0	0	0	0	0	0	0	0
248	0	0	1	0	0	0	0	0	0	0	0	0
249	0	0	2.6	0	0	0	0	0	0	0	0	0
250	1	0	2	0	0	0	0	0	1	0	0	0
251	0	0	2.9	0	0	0	0	0	0	0	0	0
252	0	0	7.8	0	1	1	0	0	0	0	0	0
253	0	0	6.8	0	0	0	0	0	0	0	0	0
254	1	0	4.8	0	0	0	0	0	0	0	0	0
255	0	0	6.6	0	0	1	0	0	0	0	0	0
256	0	0	5.5	0	0	0	0	0	0	0	0	0
257	0	0	4.8	0	0	0	0	0	1	0	0	0
258	0	0	4.6	0	0	0	1	0	0	0	0	0
259	0	0	2.8	0	0	0	0	0	0	0	0	0
260	0	0	3.9	0	0	0	0	0	0	0	0	0
261	2	0	3.8	0	0	0	0	0	0	0	0	0
262	0	0	4	0	0	0	0	0	0	0	0	0
263	0	0	7.6	0	0	0	0	0	0	0	1	1
264	0	0	2.9	0	0	0	0	0	0	0	0	0
265	0	0	6.7	0	0	0	0	0	0	0	0	0
266	0	0	3.8	0	0	0	0	0	0	0	0	0
267	0	1	10.8	0	1	0	0	0	0	0	0	0
268	0	1	7.4	0	1	0	0	0	0	0	0	0
269	0	0	1.3	0	0	0	0	0	0	0	0	0
270	1	0	1	0	0	0	0	0	0	0	0	0
271	2	1	4.5	0	1	0	0	0	0	0	1	1
272	0	0	4.8	0	0	0	0	0	0	0	0	0
273	0	0	1.1	0	0	0	0	0	0	0	1	1
274	0	0	3.2	0	0	0	0	0	0	0	0	0
275	0	0	2.3	0	0	0	0	0	1	0	0	0
276	0	0	3.6	0	0	0	0	0	0	0	0	0
277	0	0	7.4	0	0	0	0	0	0	0	0	0
278	0	0	0.7	0	0	0	0	0	1	0	1	1
279	0	0	4.5	0	0	0	0	0	0	0	0	0
280	0	0	2.6	0	0	0	0	0	0	0	0	0
281	1	0	4.6	0	0	0	0	0	0	0	0	0
282	0	0	5.5	0	0	0	1	0	1	0	0	0
283	0	0	3.2	1	0	0	0	0	0	0	0	0
284	0	0	2.3	0	0	0	0	0	0	0	0	0
285	0	0	3.8	0	0	0	1	0	0	0	0	0
286	0	0	3.4	0	0	0	0	0	0	0	0	0
287	0	0	12.8	0	0	0	0	0	0	0	0	0
288	0	0	1.9	0	0	0	0	0	0	0	0	0
289	0	0	0.9	0	0	0	0	0	0	0	0	0
290	0	0	1.7	0	0	0	0	0	0	0	0	0
291	1	0	1	0	0	0	0	0	0	0	0	0
292	0	0	7.5	0	0	0	1	0	0	0	0	0
293	0	0	8.1	0	0	0	0	0	0	0	0	0
294	0	0	6.3	1	0	0	0	0	0	0	0	0
295	0	0	7.9	0	0	1	0	0	0	0	0	0
296	1	0	12.6	0	1	0	0	0	1	0	0	0
297	1	0	6.6	1	0	0	0	0	0	0	0	0
298	0	0	10.4	0	0	0	1	0	1	0	0	0
299	0	0	4.8	0	0	0	0	0	0	0	0	0
300	0	0	2.5	0	0	0	0	0	0	0	0	0
301	0	0	6.6	0	0	0	0	0	0	0	0	0
302	0	0	1	0	0	0	0	0	0	0	1	1
303	1	1	26.8	0	1	0	0	0	0	0	1	1
304	0	0	2.3	0	0	0	0	0	0	0	0	0
305	0	1	10.8	0	1	0	0	0	0	0	0	0
306	0	0	7.2	0	0	0	0	0	0	0	0	0
307	2	0	6.2	0	0	1	0	0	0	1	0	1
308	2	0	5	0	0	1	0	0	1	0	0	0
309	0	0	10	0	0	0	0	0	0	0	0	0
310	2	0	10.6	0	0	0	0	0	0	0	0	0
311	1	0	8	0	0	1	0	0	0	0	0	0
312	1	0	3.8	0	0	0	0	0	0	0	0	0
313	1	0	11	0	0	0	0	0	0	0	0	0
314	1	0	1.7	0	0	0	0	0	0	0	0	0
315	0	0	1.5	0	0	0	0	0	0	0	0	0
316	1	0	1.6	0	0	0	0	0	0	1	0	1
317	1	0	1.7	0	0	0	0	0	0	0	0	0
318	0	0	1.3	0	0	0	0	0	0	0	0	0
319	0	0	3.3	0	0	0	0	0	0	0	0	0
320	0	0	1	0	0	0	0	0	0	0	0	0
321	0	0	1	0	0	0	0	0	0	0	0	0
322	1	0	2.7	0	0	0	0	0	1	0	0	0
323	0	0	1.4	0	0	0	0	0	0	0	0	0
324	0	0	3.5	0	0	0	0	0	0	0	0	0
325	0	0	2	0	0	0	0	0	0	0	0	0
326	1	0	3.6	0	0	0	0	0	0	0	0	0
327	1	0	6.7	0	0	0	0	0	0	0	0	0
328	0	0	6.1	0	0	0	0	0	0	0	1	1
329	0	0	9.5	0	0	0	0	0	0	0	0	0
330	0	0	1.1	0	0	0	0	0	0	0	0	0
331	0	0	13	0	0	0	0	0	0	0	1	1
332	0	0	1	0	0	0	0	0	0	0	0	0
333	0	0	1	0	0	0	0	0	0	0	0	0
334	1	0	1.7	0	0	0	0	0	0	0	0	0
335	0	0	2	0	0	0	0	0	0	0	0	0
336	0	0	1	0	0	0	0	0	0	0	0	0
337	0	0	3.8	1	0	1	1	0	0	0	0	0
338	0	0	0.4	0	0	0	0	0	0	0	1	1
339	0	0	1	0	0	0	0	0	0	0	0	0
340	0	0	2.4	0	0	0	0	0	0	0	0	0
341	0	0	3.9	0	0	0	1	0	0	0	0	0
342	0	0	1.6	0	0	0	0	0	0	0	0	0
343	1	0	3.5	0	0	0	0	0	0	0	0	0
344	0	0	2.8	0	0	0	0	0	0	0	0	0
345	0	0	1.6	0	0	0	0	0	0	0	0	0
346	0	0	3.6	0	0	0	0	0	0	0	0	0
347	0	0	2.6	0	0	0	0	0	0	0	0	0
